# Supplementary material for: Morin-VitaminE-β-CyclodextrinInclusionComplexLoadedChitosanNanoparticles (M-Vit.E-CD-CSNPs) Ameliorate Arsenic-Induced Hepatotoxicityina Murine Model
Source: Molecules. 2022 Sep 8;27(18):5819. doi: 10.3390/molecules27185819 (PMC9504860; doi:10.3390/molecules27185819)
Supplement: Supplementary file 1 [file molecules-27-05819-s001.zip]

Archive with 1 entries (1 files):
- molecules-1774356-supplementary.pdf
